# Supplementary material for: Trends in child marriage, sexual violence, early sexual intercourse and the challenges for policy interventions to meet the sustainable development goals
Source: Int J Equity Health. 2023 Dec 5;22:250. doi: 10.1186/s12939-023-02060-9 (PMC10696679; doi:10.1186/s12939-023-02060-9)
Supplement: Supplementary file 1 — Additional file 1: Appendix 1. Women who were first married by age 15 (% of women ages 20-24). Appendix 2. Women who were first married by age 18 (% of women ages 20-24). Appendix 3. Women who initiated sexual intercourse before age 15 (% of women ages 15-19. Appendix 4. Men who initiated sexual intercourse before age 15 (% of women ages 15-19). Appendix 5. [file 12939_2023_2060_MOESM1_ESM.xlsx]

## Sheet: Appendix 1
Women who were first married by age 15 (% of women ages 20-24)
Country	Income Category	Coefficient	P-value	Significance	Number of years	Start Prevalence Rate Women who were first married by age 18 (% of women ages 20-24) with a p-value of 10% showing the trend	End Prevalence Rate Women who were first married by age 18 (% of women ages 20-24) with a p-value of 10% showing the trend	Start Year	End Year	Category based on end value	compound annual growth rate (CAGR)
Mongolia	LM	0.17	0	*	5	0.1	0.928864	2013	2018	low	0.561674
Serbia	UM	0.18	0	*	5	0.3	1.2	2014	2019	low	0.319508
Montenegro	UM	0.26	0	*	5	0.6	1.9	2013	2018	low	0.259275
Albania	UM	0.13	0	*	9	0.2	1.4	2009	2018	low	0.241366
Azerbaijan	UM	0.24	0	*	5	0.7	1.9	2006	2011	low	0.221043
Belize	UM	0.58	0	*	5	3.4	6.3	2011	2016	low	0.131286
Papua New Guinea	LM	0.49	0	*	12	2.1	8	2006	2018	low	0.117908
Suriname	UM	0.45	0	*	8	5.2	8.80189	2010	2018	low	0.0680007
Iraq	UM	0.37	0	*	7	4.6	7.2	2011	2018	low	0.0660962
Kyrgyz Republic	LM	0.02	0.273		21	0.1	0.307295	1997	2018	low	0.0549137
Guinea-Bissau	L	0.36	0	*	5	6.3	8.1	2014	2019	low	0.0515475
Somalia	L	0.6	0	*	14	8.4	16.8	2006	2020	medium	0.0507566
Samoa	LM	0.03	0	*	6	0.7	0.9	2014	2020	low	0.0427753
Tonga	UM	0.01	0	*	7	0.3	0.4	2012	2019	low	0.0419536
Brazil	UM	0.11	0.001	*	20	3.7	5.87843	1986	2006	low	0.0234178
Lebanon	LM	0.03	0.001	*	7	1.2	1.4	2009	2016	low	0.0222658
Congo, Rep.	LM	0.07	0.068	*	10	5.9	6.9	2005	2015	low	0.0157801
Madagascar	L	0.14	0.056	*	26	8.6	12.7304	1992	2018	medium	0.0152001
Central African Republic	L	0.3	0.089	*	24	19.6	25.8	1995	2019	high	0.0115177
Burundi	L	0.02	0.001	*	30	2.1	2.8	1987	2017	low	0.00963553
Benin	LM	0.09	0.065	*	22	7.8	9.4	1996	2018	medium	0.00851725
Sao Tome and Principe	LM	-0.04	0.864		10	5	5.4	2009	2019	low	0.0077258
Thailand	UM	0.05	0.131		32	2.4	3	1987	2019	low	0.00699761
Philippines	LM	0.01	0.152		24	1.9	2.2	1993	2017	low	0.00612717
Dominican Republic	UM	0.07	0.086	*	28	10.4	12.3	1986	2014	medium	0.00601062
Paraguay	UM	0.02	0	*	26	3.1	3.6	1990	2016	low	0.00576779
Comoros	LM	0.05	0	*	16	9.2	10	1996	2012	medium	0.00522495
Colombia	UM	0.04	0.087	*	29	4.3	4.9	1986	2015	low	0.0045143
Cuba	UM	0.02	0	*	5	4.7	4.8	2014	2019	low	0.00421956
Burkina Faso	L	0.01	0.939		17	9.5	10.2	1993	2010	medium	0.00419087
Peru	UM	-0.01	0.61		32	2.3	2.52187	1986	2018	low	0.00288199
Congo, Dem. Rep.	L	0.03	0.724		11	8.3	8.44406	2007	2018	low	0.00156557
Sudan	L	0.02	0	*	24	11.5	11.8752	1990	2014	medium	0.00133848
Myanmar	LM	0	0.423		1	1.9	1.9	2015	2016	low	0
Namibia	UM	0.01	0.728		21	1.6	1.6	1992	2013	low	0
Vietnam	LM	0	0.863		17	0.9	0.9	1997	2014	low	0
Tajikistan	LM	0	0.423		5	0.1	0.1	2012	2017	low	0
El Salvador	LM	-0.01	0	*	29	6.2	5.8	1985	2014	low	-0.00229706
Zimbabwe	LM	-0.07	0.005	*	31	6.7	5.41835	1988	2019	low	-0.0068255
Sri Lanka	LM	0	0.96		29	1.1	0.9	1987	2016	low	-0.00689579
Chad	L	-0.22	0.189		22	28.6	24.2	1997	2019	high	-0.00756461
Kenya	LM	-0.03	0.375		25	5.6	4.4	1989	2014	low	-0.0096001
Mauritania	LM	-0.21	0	*	14	20.8	17.8	2001	2015	medium	-0.0110637
South Africa	UM	-0.01	0.375		18	1.1	0.9	1998	2016	low	-0.0110865
Jordan	UM	-0.03	0.108		28	2.1	1.5	1990	2018	low	-0.011945
Tanzania	LM	-0.08	0	*	24	7.2	5.2	1992	2016	low	-0.0134678
Ecuador	UM	-0.08	0.012	*	31	5.8	3.8	1987	2018	low	-0.0135479
Mozambique	L	-0.27	0.041	*	18	21.5	16.8	1997	2015	medium	-0.0136106
Bolivia	LM	-0.07	0.004	*	27	5.1	3.42979	1989	2016	low	-0.0145867
Kiribati	LM	-0.04	0	*	10	2.8	2.39116	2009	2019	low	-0.0156603
Togo	L	-0.15	0	*	29	10.4	6.4	1988	2017	low	-0.0166023
Senegal	LM	-0.23	0	*	33	15.4	8.8	1986	2019	low	-0.0168151
Mali	L	-0.27	0.006	*	31	27.1	15.9	1987	2018	medium	-0.0170534
Mexico	UM	-0.08	0	*	31	6.2	3.6302	1987	2018	low	-0.0171183
Ghana	LM	-0.1	0	*	30	8.7	5.0023	1988	2018	low	-0.0182784
Nigeria	LM	-0.34	0	*	28	26.7	15.7	1990	2018	medium	-0.0187857
Ethiopia	L	-0.43	0.049	*	16	19.1	14.1	2000	2016	medium	-0.0187908
Malawi	L	-0.19	0.003	*	24	14.8	9	1992	2016	low	-0.0205118
Zambia	L	-0.15	0	*	26	9	5.2	1992	2018	low	-0.0208777
Eritrea	L	-0.37	0.07	*	15	18.2	12.8573	1995	2010	medium	-0.0229011
Timor-Leste	LM	-0.07	0	*	6	3	2.6	2010	2016	low	-0.023568
Guatemala	UM	-0.22	0	*	28	12.4	6.2	1987	2015	low	-0.0244514
Guinea	L	-0.42	0.005	*	19	27.5	17	1999	2018	medium	-0.0249966
Cameroon	LM	-0.37	0	*	27	21.3	10.7	1991	2018	medium	-0.0251763
Cote d'Ivoire	LM	-0.19	0.023	*	22	13.1	7	1994	2016	low	-0.0280845
Eswatini	LM	-0.03	0	*	7	1	0.818631	2007	2014	low	-0.028184
Niger	L	-0.95	0.013	*	20	50.3	28	1992	2012	high	-0.0288652
Liberia	L	-0.31	0	*	34	16.6	5.8	1986	2020	low	-0.0304544
Moldova	UM	-0.01	0	*	7	0.5	0.4	2005	2012	low	-0.0313749
Uganda	L	-0.36	0	*	27	17.8	7.3	1989	2016	low	-0.0324731
Turkiye	UM	-0.14	0	*	25	4.7	2	1993	2018	low	-0.0335992
Kazakhstan	UM	-0.01	0.004	*	20	0.4	0.2	1995	2015	low	-0.0340637
Nicaragua	LM	-0.39	0.006	*	14	16	9.7	1998	2012	medium	-0.035116
Yemen, Rep.	L	-0.49	0.012	*	21	20.4	9.4	1992	2013	medium	-0.0362241
Haiti	LM	-0.14	0.005	*	22	4.8	2.1	1995	2017	low	-0.0368791
Nepal	LM	-0.47	0	*	23	19.1	7.9	1996	2019	low	-0.0376564
Cambodia	LM	-0.1	0	*	14	3.3	1.9	2000	2014	low	-0.0386661
Uzbekistan	LM	-0.01	0	*	10	0.4	0.263082	1996	2006	low	-0.0410343
Pakistan	LM	-0.32	0	*	27	11.4	3.6	1991	2018	low	-0.0417934
Bangladesh	LM	-1.25	0	*	25	47.2	15.4834	1994	2019	medium	-0.0436057
Lao PDR	LM	-0.36	0	*	5	8.9	7.1	2012	2017	low	-0.0441854
India	LM	-0.65	0.009	*	23	17.6	5.4	1993	2016	low	-0.0500725
Djibouti	LM	-0.08	0	*	6	1.8	1.3	2006	2012	low	-0.0527925
Gabon	UM	-0.43	0	*	12	10.8	5.6	2000	2012	low	-0.0532608
Rwanda	L	-0.05	0.001	*	28	1.4	0.3	1992	2020	low	-0.0535299
Egypt, Arab Rep.	LM	-0.33	0	*	26	8.9	2	1988	2014	low	-0.055802
Indonesia	LM	-0.35	0	*	30	11.3	2	1987	2017	low	-0.0560875
Honduras	LM	-0.53	0	*	6	10.8	7.6	2006	2012	low	-0.0568843
West Bank and Gaza	LM	-0.05	0	*	6	1	0.7	2014	2020	low	-0.0577134
Lesotho	LM	-0.12	0.002	*	14	2.5	1.03751	2004	2018	low	-0.0608867
Guyana	UM	-0.32	0	*	9	6.5	3.6	2005	2014	low	-0.0635433
Gambia, The	L	-0.5	0.001	*	7	9.3	5.6	2013	2020	low	-0.0699007
Sierra Leone	L	-0.85	0.001	*	11	19.3	8.6	2008	2019	low	-0.0708506
Morocco	LM	-0.16	0.004	*	31	6.5	0.5	1987	2018	low	-0.0794098
North Macedonia	UM	-0.08	0	*	8	0.9	0.3	2011	2019	low	-0.128314
Ukraine	LM	-0.02	0	*	5	0.2	0.1	2007	2012	low	-0.129449
Georgia	UM	-0.1	0	*	8	1.1	0.3	2010	2018	low	-0.149908
Costa Rica	UM	-0.69	0	*	7	6.8	2	2011	2018	low	-0.160396
Afghanistan	L	-2.3	0	*	2	8.8	4.20146	2015	2017	low	-0.309031
Armenia	UM	-0.05	0.01	*	16	0.8	0	2000	2016	low	-1
Tunisia	LM	-0.02	0.012	*	30	0.5	0	1988	2018	low	-1
Algeria	LM	-0.07	0	*	6	0.4	0	2013	2019	low	-1
Maldives	UM	-0.04	0	*	8	0.3	0	2009	2017	low	-1
Turkmenistan	UM	0.01	0.303		19	0	0.2	2000	2019	low
Belarus	UM	0.01	0	*	7	0	0.1	2012	2019	low

## Sheet: Appendix 2
Women who were first married by age 18 (% of women ages 20-24)
Country	Income Category	Coefficient	P-value	Significance	Number of years	Start Prevalence Rate Women who were first married by age 18 (% of women ages 20-24) with a p-value of 10% showing the trend	End Prevalence Rate Women who were first married by age 18 (% of women ages 20-24) with a p-value of 10% showing the trend	Start Year	End Year	Category based on end value	compound annual growth rate (CAGR)
Tonga	UM	0.64	0	*	7	5.6	10.1	2012	2019	low	0.0879038
Algeria	LM	0.15	0.001	*	13	1.8	3.8	2006	2019	low	0.059162
Suriname	UM	1.52	0.005	*	12	19.1	36.0353	2006	2018	medium	0.0543251
North Macedonia	UM	0.27	0.016	*	14	3.6	7.5	2005	2019	low	0.053825
Belize	UM	1.52	0	*	5	25.9	33.5	2011	2016	medium	0.0528076
Iraq	UM	0.82	0.015	*	12	17	27.9	2006	2018	medium	0.0421485
Albania	UM	0.32	0.001	*	13	7.5	11.8	2005	2018	low	0.035476
Mongolia	LM	0.52	0.047	*	12	9	12.0312	2006	2018	low	0.0244851
Papua New Guinea	LM	0.5	0	*	12	21.3	27.3	2006	2018	medium	0.020897
Iran, Islamic Rep.	LM	0.3	0	*	1	16.7	17	2010	2011	low	0.0179641
Montenegro	UM	0.06	0.084	*	13	4.8	5.8	2005	2018	low	0.0146635
Sudan	L	0.31	0	*	24	26.9	34.1988	1990	2014	medium	0.0100529
Brazil	UM	0.22	0	*	20	21.8	26.1779	1986	2006	medium	0.00919227
Guyana	UM	0.54	0.311		9	28.2	30.2	2005	2014	medium	0.00764238
Philippines	LM	0.08	0.014	*	24	14.2	16.5	1993	2017	low	0.00627454
Guinea-Bissau	L	0.15	0.109		13	24.1	25.7	2006	2019	medium	0.00495679
Comoros	LM	0.12	0	*	16	29.7	31.6	1996	2012	medium	0.00388315
Madagascar	L	0.17	0.162		26	36.9	40.2825	1992	2018	medium	0.00337901
Burundi	L	0.09	0.067	*	30	17.3	19	1987	2017	low	0.0031293
Central African Republic	L	0.28	0.328		24	57	61	1995	2019	high	0.00282994
Dominican Republic	UM	0.2	0.024	*	28	34.4	35.9	1986	2014	medium	0.00152547
Zimbabwe	LM	0.04	0.359		31	33.1	33.6581	1988	2019	medium	0.000539474
Colombia	UM	-0.01	0.807		29	23.3	23.4	1986	2015	low	0.000147689
Korea, Dem. People's Rep.	L	0	0.423		1	0.1	0.1	2017	2018	low	0
Mauritania	LM	-0.06	0.564		14	37.2	36.9842	2001	2015	medium	-0.000415479
Thailand	UM	0.03	0.388		32	20.5	20.2	1987	2019	low	-0.00046059
Lebanon	LM	-0.02	0.006	*	7	6.1	6	2009	2016	low	-0.00235854
Djibouti	LM	-0.02	0	*	6	5.4	5.3	2006	2012	low	-0.00311051
Mozambique	L	-0.31	0.037	*	18	56.6	52.9	1997	2015	high	-0.00374882
Serbia	UM	-0.06	0.572		13	5.8	5.5	2006	2019	low	-0.00407704
Peru	UM	-0.02	0.555		32	19.9	17.4271	1986	2018	low	-0.004138
Paraguay	UM	-0.11	0.37		26	24.2	21.6	1990	2016	low	-0.00436197
Niger	L	-0.35	0.026	*	20	83.5	76.3	1992	2012	high	-0.00449854
Ecuador	UM	-0.13	0.04	*	31	26	22.2	1987	2018	low	-0.00508394
Nigeria	LM	-0.2	0.068	*	28	51.9	43.4	1990	2018	medium	-0.00636748
Solomon Islands	LM	-0.14	0	*	8	22.4	21.2816	2007	2015	low	-0.00638199
Bolivia	LM	-0.17	0.005	*	27	23.7	19.6611	1989	2016	low	-0.00689581
Chad	L	-0.44	0.002	*	22	71.4	60.6	1997	2019	high	-0.00742696
Tanzania	LM	-0.27	0.003	*	24	36.6	30.5	1992	2016	medium	-0.00756795
Mexico	UM	-0.16	0.03	*	31	27.6	20.701	1987	2018	low	-0.0092356
Vietnam	LM	-0.13	0.003	*	17	12.4	10.566	1997	2014	low	-0.00937063
Kiribati	LM	-0.19	0	*	10	20.3	18.4346	2009	2019	low	-0.00959259
Burkina Faso	L	-0.83	0.003	*	17	61.7	51.6	1993	2010	high	-0.0104603
Benin	LM	-0.49	0	*	22	38.8	30.6	1996	2018	medium	-0.0107338
Malawi	L	-0.46	0	*	24	54.9	42.1	1992	2016	medium	-0.0110001
Sri Lanka	LM	-0.12	0.006	*	29	13.7	9.8	1987	2016	low	-0.0114857
Guatemala	UM	-0.45	0	*	28	41.2	29.5	1987	2015	medium	-0.0118594
Congo, Rep.	LM	-0.3	0.225		10	30.8	27.3	2005	2015	medium	-0.0119903
Mali	L	-0.81	0	*	31	78.1	53.7	1987	2018	high	-0.0120104
Kenya	LM	-0.22	0.006	*	25	31	22.9	1989	2014	low	-0.0120409
Ethiopia	L	-0.65	0.001	*	16	49.1	40.3	2000	2016	medium	-0.0122683
El Salvador	LM	-0.45	0	*	29	37.7	25.5	1985	2014	medium	-0.0133916
Sao Tome and Principe	LM	-0.25	0.281		13	33.4	28	2006	2019	medium	-0.0134739
Bangladesh	LM	-0.72	0	*	25	73.3	51.4199	1994	2019	high	-0.0140813
Jamaica	UM	-0.12	0	*	6	8.6	7.86752	2005	2011	low	-0.014727
Zambia	L	-0.57	0	*	26	43.3	29	1992	2018	medium	-0.0152993
Lao PDR	LM	-0.54	0	*	5	35.4	32.7	2012	2017	medium	-0.0157421
Uganda	L	-0.66	0.001	*	27	52.6	34	1989	2016	medium	-0.0160314
Georgia	UM	-0.24	0.051	*	13	17.2	13.9	2005	2018	low	-0.0162527
Guinea	L	-0.97	0	*	19	64.5	46.5	1999	2018	medium	-0.0170743
Somalia	L	-0.7	0	*	14	45.3	35.5	2006	2020	medium	-0.0172617
Morocco	LM	-0.26	0.006	*	31	24	13.7	1987	2018	low	-0.0179232
Turkiye	UM	-0.39	0	*	25	23.3	14.7	1993	2018	low	-0.0182555
Jordan	UM	-0.27	0	*	28	16.4	9.7	1990	2018	low	-0.0185808
Eritrea	L	-0.9	0	*	15	54.2	40.6762	1995	2010	medium	-0.018954
Togo	L	-0.67	0	*	29	43.6	24.8	1988	2017	low	-0.0192676
Liberia	L	-0.63	0	*	34	48.4	24.9	1986	2020	low	-0.0193582
Senegal	LM	-0.79	0	*	33	58.8	30.5	1986	2019	medium	-0.0196948
Pakistan	LM	-0.49	0	*	27	31.6	18.3	1991	2018	low	-0.0200284
Yemen, Rep.	L	-0.93	0	*	21	49.2	31.9	1992	2013	medium	-0.0204213
Azerbaijan	UM	-0.24	0	*	5	12.2	11	2006	2011	low	-0.0204952
Cambodia	LM	-0.51	0	*	14	24.8	18.5	2000	2014	low	-0.0207162
Turkmenistan	UM	-0.16	0	*	19	9.1	6.1	2000	2019	low	-0.0208318
Haiti	LM	-0.44	0.04	*	22	23.8	14.9	1995	2017	low	-0.0210625
West Bank and Gaza	LM	-0.4	0.012	*	16	18.9	13.4	2004	2020	low	-0.0212648
Egypt, Arab Rep.	LM	-0.59	0	*	26	30.5	17.4	1988	2014	low	-0.0213555
Cote d'Ivoire	LM	-0.53	0.007	*	22	43.5	27	1994	2016	medium	-0.0214451
Kyrgyz Republic	LM	-0.43	0.028	*	21	21.2	12.8674	1997	2018	low	-0.023496
Namibia	UM	-0.21	0	*	21	11.4	6.9	1992	2013	low	-0.0236256
Honduras	LM	-0.87	0	*	6	38.8	33.6	2006	2012	medium	-0.0236971
Lesotho	LM	-0.42	0.002	*	14	23	16.4124	2004	2018	low	-0.023816
Belarus	UM	-0.14	0.25		14	6.6	4.7	2005	2019	low	-0.0239588
Cameroon	LM	-0.95	0	*	27	57.7	29.8	1991	2018	medium	-0.0241752
Ghana	LM	-0.77	0	*	30	40.9	19.3292	1988	2018	low	-0.0246743
Nicaragua	LM	-0.97	0	*	14	50.3	35.2	1998	2012	medium	-0.0251748
Indonesia	LM	-0.74	0	*	30	35.1	16.3	1987	2017	low	-0.0252438
Nepal	LM	-1.23	0	*	23	60.3	32.8	1996	2019	medium	-0.0261267
Congo, Dem. Rep.	L	-0.89	0.004	*	11	39.1	29.1128	2007	2018	medium	-0.026457
India	LM	-1.08	0.002	*	23	50.2	25.3	1993	2016	low	-0.0293524
Costa Rica	UM	-0.59	0	*	7	21.2	17.1	2011	2018	low	-0.0302367
Gambia, The	L	-1	0	*	14	35.9	23.1	2006	2020	low	-0.0310024
Tajikistan	LM	-0.32	0.005	*	12	12.7	8.7	2005	2017	low	-0.0310316
Ukraine	LM	-0.36	0.111		13	14.2	9.0589	1999	2012	low	-0.0339856
Rwanda	L	-0.45	0	*	28	14.8	5.5	1992	2020	low	-0.0347352
Gabon	UM	-0.98	0	*	12	33.6	21.9	2000	2012	low	-0.0350413
Afghanistan	L	-1.37	0.002	*	9	39	28.2574	2008	2017	medium	-0.0351675
Vanuatu	LM	-0.95	0	*	6	27.1	21.3857	2007	2013	low	-0.0387
Timor-Leste	LM	-0.67	0	*	6	18.9	14.9	2010	2016	low	-0.0388583
Cuba	UM	-1.25	0.153		8	40.4	29.4	2011	2019	medium	-0.0389505
South Africa	UM	-0.22	0.003	*	18	7.9	3.6	1998	2016	low	-0.0427232
Sierra Leone	L	-1.89	0	*	14	55.6	29.6	2005	2019	medium	-0.0440304
Kazakhstan	UM	-0.68	0	*	20	18.5	7	1995	2015	low	-0.0474313
Eswatini	LM	-0.34	0	*	7	7.7	5.3025	2007	2014	low	-0.0518966
Moldova	UM	-0.96	0	*	7	18.9	12.2	2005	2012	low	-0.0606173
Tunisia	LM	-0.29	0	*	30	9.7	1.48593	1988	2018	low	-0.060621
Samoa	LM	-0.57	0	*	6	10.8	7.4	2014	2020	low	-0.0610669
Maldives	UM	-0.21	0	*	8	3.9	2.2	2009	2017	low	-0.0690641
Bosnia and Herzegovina	UM	-0.33	0	*	6	5.5	3.49629	2006	2012	low	-0.0727273
Uzbekistan	LM	-0.78	0.005	*	10	15.3	7.17143	1996	2006	low	-0.0729751
Armenia	UM	-0.82	0.001	*	16	19.1	5.3	2000	2016	low	-0.076998

## Sheet: Appendix 3
Women who initiated sexual intercourse before age 15 (% of women ages 15-19)
Country	Income Category	Coefficient	P-value	Significance	Number of years	Start Prevalence Rate Women who were first married by age 18 (% of women ages 20-24) with a p-value of 10% showing the trend	End Prevalence Rate Women who were first married by age 18 (% of women ages 20-24) with a p-value of 10% showing the trend	Start Year	End Year	Category based on end value	compound annual growth rate (CAGR)	%
Colombia	UM	0.4	0.001	*	25	5.6	15.5	1990	2015	medium	0.0415635	4.15635
Dominican Republic	UM	0.35	0.006	*	22	7.8	16.8	1991	2013	high	0.0354905	3.54905
Bolivia	LM	0.21	0.046	*	14	4.6	7.3	1994	2008	low	0.0335371	3.35371
Philippines	LM	0.04	0.07	*	24	0.8	1.6	1993	2017	low	0.0293022	2.93022
Rwanda	L	0.12	0.08	*	28	2.1	4.5	1992	2020	low	0.0275931	2.75931
Peru	UM	0.1	0.001	*	20	3.6	6	1992	2012	low	0.0258703	2.58703
Cambodia	LM	0.02	0.778		14	1	1.4	2000	2014	low	0.0243249	2.43249
Haiti	LM	0.18	0.216		22	8.4	12.5	1995	2017	medium	0.0182323	1.82323
Guatemala	UM	0.02	0.78		20	7.2	7.9	1995	2015	low	0.00464986	0.464986
Tanzania	LM	-0.06	0.436		24	11.4	12.7	1992	2016	medium	0.00450966	0.450966
Ghana	LM	0.02	0.919		21	12	11.8	1993	2014	medium	-0.000800019	-0.0800019
Liberia	L	-0.03	0.948		13	18.7	18.5	2007	2020	high	-0.000826796	-0.0826796
Madagascar	L	-0.1	0.491		17	17.7	17.2	1992	2009	high	-0.00168418	-0.168418
Zimbabwe	LM	0	0.95		21	5.2	4.7	1994	2015	low	-0.00480253	-0.480253
Benin	LM	-0.13	0.202		22	13.5	12	1996	2018	medium	-0.00533947	-0.533947
Namibia	UM	-0.07	0.535		21	7.7	6.8	1992	2013	low	-0.00590146	-0.590146
Mozambique	L	-0.32	0.172		18	28.6	24.5	1997	2015	high	-0.00855947	-0.855947
Chad	L	-0.22	0.196		18	21.9	17.8	1997	2015	high	-0.01145	-1.145
Niger	L	0.14	0.907		20	29.8	22.8	1992	2012	high	-0.0132982	-1.32982
Lesotho	LM	-0.09	0.769		10	6.9	6	2004	2014	low	-0.013879	-1.3879
Kenya	LM	-0.23	0.023	*	21	14.9	10.7	1993	2014	medium	-0.0156438	-1.56438
Malawi	L	-0.23	0.163		16	16.5	12.8	2000	2016	medium	-0.0157444	-1.57444
Zambia	L	-0.37	0.019	*	26	19.4	12.7	1992	2018	medium	-0.016163	-1.6163
Mali	L	-0.37	0.046	*	22	23.7	16.5	1996	2018	high	-0.016325	-1.6325
Cote d'Ivoire	LM	-0.55	0.213		18	31.9	20.8	1994	2012	high	-0.0234785	-2.34785
Cameroon	LM	-0.51	0.026	*	27	23.6	11.9	1991	2018	medium	-0.0250407	-2.50407
Sierra Leone	L	-0.5	0.067	*	11	22.3	16.8	2008	2019	high	-0.0254176	-2.54176
Burkina Faso	L	-0.34	0.145		17	12.7	7.7	1993	2010	low	-0.0290052	-2.90052
Senegal	LM	-0.22	0	*	26	11.4	4.9	1993	2019	low	-0.0319544	-3.19544
Nigeria	LM	-0.5	0.019	*	28	23.6	8.6	1990	2018	medium	-0.0354108	-3.54108
Uganda	L	-0.57	0.057	*	21	23.8	10.3	1995	2016	medium	-0.0390981	-3.90981
Guinea	L	-0.64	0.144		19	27.3	12.6	1999	2018	medium	-0.0398773	-3.98773
Indonesia	LM	-0.12	0	*	26	4	1.3	1991	2017	low	-0.0423071	-4.23071
Ethiopia	L	-0.48	0.02	*	16	13.5	6.3	2000	2016	low	-0.0465171	-4.65171
Nepal	LM	-0.46	0.015	*	20	13	3.7	1996	2016	low	-0.0608977	-6.08977
Armenia	UM	-0.04	0.072	*	16	0.6	0	2000	2016	low	-1	-100
Bangladesh	LM	0.99	0.203		14	0	9.8	2004	2018	medium

## Sheet: Appendix 4
Men who initiated sexual intercourse before age 15 (% of women ages 15-19)
Country	Income Category	Coefficient	P-value	Significance	Number of years	Start Prevalence Rate Women who were first married by age 18 (% of women ages 20-24) with a p-value of 10% showing the trend	End Prevalence Rate Women who were first married by age 18 (% of women ages 20-24) with a p-value of 10% showing the trend	Start Year	End Year	Category based on end value	compound annual growth rate (CAGR)	%
Haiti	LM	0.52	0.455		22	20.1	31.6	1995	2017	high	0.0207783	2.07783
Dominican Republic	UM	0.44	0.241		17	23	28.3	1996	2013	high	0.0122728	1.22728
Mozambique	L	-0.16	0.782		18	23.5	26.5	1997	2015	high	0.00669701	0.669701
Lesotho	LM	0.7	0.4		10	17.6	24.6	2004	2014	high	0.0340517	3.40517
Malawi	L	-0.18	0.74		16	29.1	22.2	2000	2016	high	-0.0167731	-1.67731
Liberia	L	0.06	0.063	*	13	8.6	9.4	2007	2020	low	0.00686558	0.686558
Uganda	L	-0.06	0.71		21	19.2	16.7	1995	2016	medium	-0.00662092	-0.662092
Kenya	LM	-0.84	0.037	*	16	31.7	19.6	1998	2014	medium	-0.0296022	-2.96022
Cote d'Ivoire	LM	0.63	0.481		18	0	14.1	1994	2012	medium
Tanzania	LM	-0.57	0.197		24	29.6	13.8	1992	2016	medium	-0.0312959	-3.12959
Zambia	L	-0.98	0.054	*	22	39.3	16.3	1996	2018	medium	-0.0392132	-3.92132
Bolivia	LM	-0.47	0.356		10	15.1	10.4	1998	2008	low	-0.0366022	-3.66022
Rwanda	L	-0.01	0.976		20	9.3	10.1	2000	2020	low	0.00413458	0.413458
Mali	L	-0.46	0.035	*	22	14.7	5.2	1996	2018	low	-0.0461376	-4.61376
Ghana	LM	-0.03	0.915		21	10.3	9.3	1993	2014	low	-0.0048515	-0.48515
Sierra Leone	L	-0.45	0.176		11	11.4	6.5	2008	2019	low	-0.0497914	-4.97914
Cameroon	LM	-0.54	0.052	*	20	17.8	5.8	1998	2018	low	-0.0545242	-5.45242
Benin	LM	-0.85	0.153		17	23.8	6.2	2001	2018	low	-0.0760762	-7.60762
Zimbabwe	LM	-0.14	0.152		21	7.9	5.8	1994	2015	low	-0.0146068	-1.46068
Guinea	L	-0.77	0.022	*	19	19.8	6.2	1999	2018	low	-0.0592824	-5.92824
Namibia	UM	-1.39	0.099	*	13	31.3	13.4	2000	2013	medium	-0.0631749	-6.31749
Chad	L	-0.29	0.497		18	7.9	3.3	1997	2015	low	-0.0473395	-4.73395
Nepal	LM	-1	0.226		15	20	3.1	2001	2016	low	-0.116875	-11.6875
Nigeria	LM	-0.4	0.032	*	15	7.9	2.4	2003	2018	low	-0.0763539	-7.63539
Senegal	LM	-0.68	0	*	14	12.7	1.9	2005	2019	low	-0.126892	-12.6892
Burkina Faso	L	0.03	0.929		17	0	1.6	1993	2010	low
Armenia	UM	-0.06	0.577		16	1.3	1	2000	2016	low	-0.0162641	-1.62641
Niger	L	-0.64	0.036	*	14	10	1	1998	2012	low	-0.151657	-15.1657
Ethiopia	L	-0.25	0.128		16	5.1	0.8	2000	2016	low	-0.109324	-10.9324
Cambodia	LM	-0.01	0.747		9	0.4	0.3	2005	2014	low	-0.0314592	-3.14592

## Sheet: Appendix 5
32 COUNTRIES WITHOUT DATA, Women who were first married by age 15 (% of women ages 20-24)	105 COUNTRIES WITH DATA, Women who were first married by age 15 (% of women ages 20-24)	27 COUNTRIES WITHOUT DATA, Women who were first married by age 18 (% of women ages 20-24)	110 COUNTRIES WITH DATA, Women who were first married by age 18 (% of women ages 20-24)	89 WITH NO DATA Women who experienced first sexual violence before age 15 (% of women ages 15-49)	48 countries with data, 39 have less than 2 datapoints and 9 WITH NO DATA Women who experienced first sexual violence before age 15 (% of women ages 15-49)	89 WITH NO DATA Women who experienced first sexual violence before age 18 (% of women ages 15-49)	48 countries with data, 39 have less than 2 datapoints and 9 WITH NO DATA Women who experienced first sexual violence before age 18 (% of women ages 15-49)	89 WITH NO DATA Women who experienced first sexual violence before age 22 (% of women ages 15-49)	48 countries with data, 39 have less than 2 datapoints and 9 WITH NO DATA Women who experienced first sexual violence before age 22 (% of women ages 15-49)	100 countries do not have data, Women who initiated sexual intercourse before age 15 (% of women ages 15-19)	37 TOTAL: 18 countries do have significant data AND 19 WITH no SIGNIFICANT DATA, Women who initiated sexual intercourse before age 15 (% of women ages 15-19)	107 countries do not have data, Men who initiated sexual intercourse before age 15 (% of men ages 15-19)	30 TOTAL: 20 countries do not have significant data AND 10 YES WITH SIGNIFICANT DATA, Men who initiated sexual intercourse before age 15 (% of men ages 15-19)		a	b	c	to compare countries 137
American Samoa	Afghanistan	American Samoa	Afghanistan	Albania	Afghanistan	Albania	Afghanistan	Albania	Afghanistan	Afghanistan	Indonesia	Afghanistan	Burkina Faso		South Asia	AFG	L	Afghanistan
Angola	Albania	Angola	Albania	Algeria	Angola	Algeria	Angola	Algeria	Angola	Albania	Senegal	Albania	Chad		Europe & Central Asia	ALB	UM	Albania
Argentina	Algeria	Argentina	Algeria	American Samoa	Armenia	American Samoa	Armenia	American Samoa	Armenia	Algeria	Colombia	Algeria	Ethiopia		Middle East & North Africa	DZA	LM	Algeria
Bhutan	Armenia	Bhutan	Armenia	Argentina	Azerbaijan	Argentina	Azerbaijan	Argentina	Azerbaijan	American Samoa	Peru	American Samoa	Malawi		East Asia & Pacific	ASM	UM	American Samoa
Bulgaria	Azerbaijan	Bulgaria	Azerbaijan	Bangladesh	Benin	Bangladesh	Benin	Bangladesh	Benin	Angola	Dominican Republic	Angola	Mozambique		Sub-Saharan Africa	AGO	LM	Angola
Bosnia and Herzegovina	Bangladesh	Botswana	Bangladesh	Belarus	Burundi	Belarus	Burundi	Belarus	Burundi	Argentina	Nepal	Argentina	Rwanda		Latin America & Caribbean	ARG	UM	Argentina
Botswana	Belarus	Cabo Verde	Belarus	Belize	Cambodia	Belize	Cambodia	Belize	Cambodia	Azerbaijan	Zambia	Azerbaijan	Sierra Leone		Europe & Central Asia	ARM	UM	Armenia
Cabo Verde	Belize	China	Belize	Bhutan	Cameroon	Bhutan	Cameroon	Bhutan	Cameroon	Belarus	Nigeria	Bangladesh	Uganda		Europe & Central Asia	AZE	UM	Azerbaijan
China	Benin	Dominica	Benin	Bolivia	Chad	Bolivia	Chad	Bolivia	Chad	Belize	Ethiopia	Belarus	Armenia		South Asia	BGD	LM	Bangladesh
Dominica	Bolivia	Equatorial Guinea	Bolivia	Brazil	Colombia	Brazil	Colombia	Brazil	Colombia	Bhutan	Kenya	Belize	Dominican Republic		Europe & Central Asia	BLR	UM	Belarus
Equatorial Guinea	Brazil	Fiji	Bosnia and Herzegovina	Bulgaria	Comoros	Bulgaria	Comoros	Bulgaria	Comoros	Brazil	Cameroon	Bhutan	Benin		Latin America & Caribbean	BLZ	UM	Belize
Fiji	Burkina Faso	Grenada	Brazil	Burkina Faso	Congo, Dem. Rep.	Burkina Faso	Congo, Dem. Rep.	Burkina Faso	Congo, Dem. Rep.	Bulgaria	Mali	Bosnia and Herzegovina	Bolivia		Sub-Saharan Africa	BEN	LM	Benin
Grenada	Burundi	Kosovo	Burkina Faso	Bosnia and Herzegovina	Dominican Republic	Bosnia and Herzegovina	Dominican Republic	Bosnia and Herzegovina	Dominican Republic	Bosnia and Herzegovina	Bolivia	Botswana	Cambodia		South Asia	BTN	LM	Bhutan
Iran, Islamic Rep.	Cambodia	Libya	Burundi	Botswana	Ethiopia	Botswana	Ethiopia	Botswana	Ethiopia	Botswana	Uganda	Brazil	Cote d'Ivoire		Latin America & Caribbean	BOL	LM	Bolivia
Jamaica	Cameroon	Malaysia	Cambodia	Cabo Verde	Gabon	Cabo Verde	Gabon	Cabo Verde	Gabon	Burundi	Sierra Leone	Bulgaria	Ghana		Latin America & Caribbean	BRA	UM	Brazil
Korea, Dem. People's Rep.	Central African Republic	Marshall Islands	Cameroon	Central African Republic	Gambia, The	Central African Republic	Gambia, The	Central African Republic	Gambia, The	Cabo Verde	Philippines	Burundi	Haiti		Europe & Central Asia	BGR	UM	Bulgaria
Kosovo	Chad	Mauritius	Central African Republic	China	Ghana	China	Ghana	China	Ghana	Central African Republic	Armenia	Cabo Verde	Lesotho		Sub-Saharan Africa	BFA	L	Burkina Faso
Libya	Colombia	Micronesia, Fed. Sts.	Chad	Congo, Rep.	Guatemala	Congo, Rep.	Guatemala	Congo, Rep.	Guatemala	China	Rwanda	Central African Republic	Nepal		Europe & Central Asia	BIH	UM	Bosnia and Herzegovina
Malaysia	Comoros	Myanmar	Colombia	Costa Rica	Haiti	Costa Rica	Haiti	Costa Rica	Haiti	Comoros	Guinea	China	Tanzania		Sub-Saharan Africa	BWA	UM	Botswana
Marshall Islands	Congo, Dem. Rep.	Palau	Comoros	Cote d'Ivoire	Honduras	Cote d'Ivoire	Honduras	Cote d'Ivoire	Honduras	Congo, Dem. Rep.	Burkina Faso	Colombia	Zimbabwe		Sub-Saharan Africa	BDI	L	Burundi
Mauritius	Congo, Rep.	Russian Federation	Congo, Dem. Rep.	Cuba	India	Cuba	India	Cuba	India	Congo, Rep.	Malawi	Comoros	Guinea		Sub-Saharan Africa	CPV	LM	Cabo Verde
Micronesia, Fed. Sts.	Costa Rica	South Sudan	Congo, Rep.	Djibouti	Kenya	Djibouti	Kenya	Djibouti	Kenya	Costa Rica	Mozambique	Congo, Dem. Rep.	Liberia		East Asia & Pacific	KHM	LM	Cambodia
Palau	Cote d'Ivoire	St. Lucia	Costa Rica	Dominica	Kyrgyz Republic	Dominica	Kyrgyz Republic	Dominica	Kyrgyz Republic	Cuba	Chad	Congo, Rep.	Mali		Sub-Saharan Africa	CMR	LM	Cameroon
Russian Federation	Cuba	St. Vincent and the Grenadines	Cote d'Ivoire	Ecuador	Liberia	Ecuador	Liberia	Ecuador	Liberia	Djibouti	Benin	Costa Rica	Niger		Sub-Saharan Africa	CAF	L	Central African Republic
Solomon Islands	Djibouti	Syrian Arab Republic	Cuba	Egypt, Arab Rep.	Malawi	Egypt, Arab Rep.	Malawi	Egypt, Arab Rep.	Malawi	Dominica	Bangladesh	Cuba	Zambia		Sub-Saharan Africa	TCD	L	Chad
South Sudan	Dominican Republic	Tuvalu	Djibouti	El Salvador	Maldives	El Salvador	Maldives	El Salvador	Maldives	Ecuador	Cote d'Ivoire	Djibouti	Namibia		East Asia & Pacific	CHN	UM	China
St. Lucia	Ecuador	Venezuela, RB	Dominican Republic	Equatorial Guinea	Mali	Equatorial Guinea	Mali	Equatorial Guinea	Mali	Egypt, Arab Rep.	Haiti	Dominica	Cameroon		Latin America & Caribbean	COL	UM	Colombia
St. Vincent and the Grenadines	Egypt, Arab Rep.		Ecuador	Eritrea	Mozambique	Eritrea	Mozambique	Eritrea	Mozambique	El Salvador	Tanzania	Ecuador	Kenya		Sub-Saharan Africa	COM	LM	Comoros
Syrian Arab Republic	El Salvador		Egypt, Arab Rep.	Eswatini	Myanmar	Eswatini	Myanmar	Eswatini	Myanmar	Equatorial Guinea	Madagascar	Egypt, Arab Rep.	Nigeria		Sub-Saharan Africa	COD	L	Congo, Dem. Rep.
Tuvalu	Eritrea		El Salvador	Fiji	Namibia	Fiji	Namibia	Fiji	Namibia	Eritrea	Namibia	El Salvador	Senegal		Sub-Saharan Africa	COG	LM	Congo, Rep.
Vanuatu	Eswatini		Eritrea	Georgia	Nepal	Georgia	Nepal	Georgia	Nepal	Eswatini	Lesotho	Equatorial Guinea			Latin America & Caribbean	CRI	UM	Costa Rica
Venezuela, RB	Ethiopia		Eswatini	Grenada	Nigeria	Grenada	Nigeria	Grenada	Nigeria	Fiji	Cambodia	Eritrea			Sub-Saharan Africa	CIV	LM	Cote d'Ivoire
	Gabon		Ethiopia	Guinea	Pakistan	Guinea	Pakistan	Guinea	Pakistan	Gabon	Guatemala	Eswatini			Latin America & Caribbean	CUB	UM	Cuba
	Gambia, The		Gabon	Guinea-Bissau	Papua New Guinea	Guinea-Bissau	Papua New Guinea	Guinea-Bissau	Papua New Guinea	Gambia, The	Niger	Fiji			Middle East & North Africa	DJI	LM	Djibouti
	Georgia		Gambia, The	Guyana	Philippines	Guyana	Philippines	Guyana	Philippines	Georgia	Ghana	Gabon			Latin America & Caribbean	DMA	UM	Dominica
	Ghana		Georgia	Indonesia	Rwanda	Indonesia	Rwanda	Indonesia	Rwanda	Grenada	Liberia	Gambia, The			Latin America & Caribbean	DOM	UM	Dominican Republic
	Guatemala		Ghana	Iran, Islamic Rep.	Sao Tome and Principe	Iran, Islamic Rep.	Sao Tome and Principe	Iran, Islamic Rep.	Sao Tome and Principe	Guinea-Bissau	Zimbabwe	Georgia			Latin America & Caribbean	ECU	UM	Ecuador
	Guinea		Guatemala	Iraq	Senegal	Iraq	Senegal	Iraq	Senegal	Guyana		Grenada			Middle East & North Africa	EGY	LM	Egypt, Arab Rep.
	Guinea-Bissau		Guinea	Jamaica	Sierra Leone	Jamaica	Sierra Leone	Jamaica	Sierra Leone	Honduras		Guatemala			Latin America & Caribbean	SLV	LM	El Salvador
	Guyana		Guinea-Bissau	Jordan	South Africa	Jordan	South Africa	Jordan	South Africa	India		Guinea-Bissau			Sub-Saharan Africa	GNQ	UM	Equatorial Guinea
	Haiti		Guyana	Kazakhstan	Tajikistan	Kazakhstan	Tajikistan	Kazakhstan	Tajikistan	Iran, Islamic Rep.		Guyana			Sub-Saharan Africa	ERI	L	Eritrea
	Honduras		Haiti	Kiribati	Tanzania	Kiribati	Tanzania	Kiribati	Tanzania	Iraq		Honduras			Sub-Saharan Africa	SWZ	LM	Eswatini
	India		Honduras	Korea, Dem. People's Rep.	Timor-Leste	Korea, Dem. People's Rep.	Timor-Leste	Korea, Dem. People's Rep.	Timor-Leste	Jamaica		India			Sub-Saharan Africa	ETH	L	Ethiopia
	Indonesia		India	Kosovo	Togo	Kosovo	Togo	Kosovo	Togo	Jordan		Indonesia			East Asia & Pacific	FJI	UM	Fiji
	Iraq		Indonesia	Lao PDR	Uganda	Lao PDR	Uganda	Lao PDR	Uganda	Kazakhstan		Iran, Islamic Rep.			Sub-Saharan Africa	GAB	UM	Gabon
	Jordan		Iran, Islamic Rep.	Lebanon	Ukraine	Lebanon	Ukraine	Lebanon	Ukraine	Kiribati		Iraq			Sub-Saharan Africa	GMB	L	Gambia, The
	Kazakhstan		Iraq	Lesotho	Zambia	Lesotho	Zambia	Lesotho	Zambia	Korea, Dem. People's Rep.		Jamaica			Europe & Central Asia	GEO	UM	Georgia
	Kenya		Jamaica	Libya	Zimbabwe	Libya	Zimbabwe	Libya	Zimbabwe	Kosovo		Jordan			Sub-Saharan Africa	GHA	LM	Ghana
	Kiribati		Jordan	Madagascar		Madagascar		Madagascar		Kyrgyz Republic		Kazakhstan			Latin America & Caribbean	GRD	UM	Grenada
	Kyrgyz Republic		Kazakhstan	Malaysia		Malaysia		Malaysia		Lao PDR		Kiribati			Latin America & Caribbean	GTM	UM	Guatemala
	Lao PDR		Kenya	Marshall Islands		Marshall Islands		Marshall Islands		Lebanon		Korea, Dem. People's Rep.			Sub-Saharan Africa	GIN	L	Guinea
	Lebanon		Kiribati	Mauritania		Mauritania		Mauritania		Libya		Kosovo			Sub-Saharan Africa	GNB	L	Guinea-Bissau
	Lesotho		Korea, Dem. People's Rep.	Mauritius		Mauritius		Mauritius		Malaysia		Kyrgyz Republic			Latin America & Caribbean	GUY	UM	Guyana
	Liberia		Kyrgyz Republic	Mexico		Mexico		Mexico		Maldives		Lao PDR			Latin America & Caribbean	HTI	LM	Haiti
	Madagascar		Lao PDR	Micronesia, Fed. Sts.		Micronesia, Fed. Sts.		Micronesia, Fed. Sts.		Marshall Islands		Lebanon			Latin America & Caribbean	HND	LM	Honduras
	Malawi		Lebanon	Moldova		Moldova		Moldova		Mauritania		Libya			South Asia	IND	LM	India
	Maldives		Lesotho	Mongolia		Mongolia		Mongolia		Mauritius		Madagascar			East Asia & Pacific	IDN	LM	Indonesia
	Mali		Liberia	Montenegro		Montenegro		Montenegro		Mexico		Malaysia			Middle East & North Africa	IRN	LM	Iran, Islamic Rep.
	Mauritania		Madagascar	Morocco		Morocco		Morocco		Micronesia, Fed. Sts.		Maldives			Middle East & North Africa	IRQ	UM	Iraq
	Mexico		Malawi	Nicaragua		Nicaragua		Nicaragua		Moldova		Marshall Islands			Latin America & Caribbean	JAM	UM	Jamaica
	Moldova		Maldives	Niger		Niger		Niger		Mongolia		Mauritania			Middle East & North Africa	JOR	UM	Jordan
	Mongolia		Mali	North Macedonia		North Macedonia		North Macedonia		Montenegro		Mauritius			Europe & Central Asia	KAZ	UM	Kazakhstan
	Montenegro		Mauritania	Palau		Palau		Palau		Morocco		Mexico			Sub-Saharan Africa	KEN	LM	Kenya
	Morocco		Mexico	Paraguay		Paraguay		Paraguay		Myanmar		Micronesia, Fed. Sts.			East Asia & Pacific	KIR	LM	Kiribati
	Mozambique		Moldova	Peru		Peru		Peru		Nicaragua		Moldova			East Asia & Pacific	PRK	L	Korea, Dem. People's Rep.
	Myanmar		Mongolia	Russian Federation		Russian Federation		Russian Federation		North Macedonia		Mongolia			Europe & Central Asia	XKX	UM	Kosovo
	Namibia		Montenegro	Samoa		Samoa		Samoa		Pakistan		Montenegro			Europe & Central Asia	KGZ	LM	Kyrgyz Republic
	Nepal		Morocco	Serbia		Serbia		Serbia		Palau		Morocco			East Asia & Pacific	LAO	LM	Lao PDR
	Nicaragua		Mozambique	Solomon Islands		Solomon Islands		Solomon Islands		Papua New Guinea		Myanmar			Middle East & North Africa	LBN	LM	Lebanon
	Niger		Namibia	Somalia		Somalia		Somalia		Paraguay		Nicaragua			Sub-Saharan Africa	LSO	LM	Lesotho
	Nigeria		Nepal	South Sudan		South Sudan		South Sudan		Russian Federation		North Macedonia			Sub-Saharan Africa	LBR	L	Liberia
	North Macedonia		Nicaragua	Sri Lanka		Sri Lanka		Sri Lanka		Samoa		Pakistan			Middle East & North Africa	LBY	UM	Libya
	Pakistan		Niger	St. Lucia		St. Lucia		St. Lucia		Sao Tome and Principe		Palau			Sub-Saharan Africa	MDG	L	Madagascar
	Papua New Guinea		Nigeria	St. Vincent and the Grenadines		St. Vincent and the Grenadines		St. Vincent and the Grenadines		Serbia		Papua New Guinea			Sub-Saharan Africa	MWI	L	Malawi
	Paraguay		North Macedonia	Sudan		Sudan		Sudan		Solomon Islands		Paraguay			East Asia & Pacific	MYS	UM	Malaysia
	Peru		Pakistan	Suriname		Suriname		Suriname		Somalia		Peru			South Asia	MDV	UM	Maldives
	Philippines		Papua New Guinea	Syrian Arab Republic		Syrian Arab Republic		Syrian Arab Republic		South Africa		Philippines			Sub-Saharan Africa	MLI	L	Mali
	Rwanda		Paraguay	Thailand		Thailand		Thailand		South Sudan		Russian Federation			East Asia & Pacific	MHL	UM	Marshall Islands
	Samoa		Peru	Tonga		Tonga		Tonga		Sri Lanka		Samoa			Sub-Saharan Africa	MRT	LM	Mauritania
	Sao Tome and Principe		Philippines	Tunisia		Tunisia		Tunisia		St. Lucia		Sao Tome and Principe			Sub-Saharan Africa	MUS	UM	Mauritius
	Senegal		Rwanda	Turkiye		Turkiye		Turkiye		St. Vincent and the Grenadines		Serbia			Latin America & Caribbean	MEX	UM	Mexico
	Serbia		Samoa	Turkmenistan		Turkmenistan		Turkmenistan		Sudan		Solomon Islands			East Asia & Pacific	FSM	LM	Micronesia, Fed. Sts.
	Sierra Leone		Sao Tome and Principe	Tuvalu		Tuvalu		Tuvalu		Suriname		Somalia			Europe & Central Asia	MDA	UM	Moldova
	Somalia		Senegal	Uzbekistan		Uzbekistan		Uzbekistan		Syrian Arab Republic		South Africa			East Asia & Pacific	MNG	LM	Mongolia
	South Africa		Serbia	Vanuatu		Vanuatu		Vanuatu		Tajikistan		South Sudan			Europe & Central Asia	MNE	UM	Montenegro
	Sri Lanka		Sierra Leone	Venezuela, RB		Venezuela, RB		Venezuela, RB		Thailand		Sri Lanka			Middle East & North Africa	MAR	LM	Morocco
	Sudan		Solomon Islands	Vietnam		Vietnam		Vietnam		Timor-Leste		St. Lucia			Sub-Saharan Africa	MOZ	L	Mozambique
	Suriname		Somalia	West Bank and Gaza		West Bank and Gaza		West Bank and Gaza		Togo		St. Vincent and the Grenadines			East Asia & Pacific	MMR	LM	Myanmar
	Tajikistan		South Africa	Yemen, Rep.		Yemen, Rep.		Yemen, Rep.		Tonga		Sudan			Sub-Saharan Africa	NAM	UM	Namibia
	Tanzania		Sri Lanka							Tunisia		Suriname			South Asia	NPL	LM	Nepal
	Thailand		Sudan							Turkiye		Syrian Arab Republic			Latin America & Caribbean	NIC	LM	Nicaragua
	Timor-Leste		Suriname							Turkmenistan		Tajikistan			Sub-Saharan Africa	NER	L	Niger
	Togo		Tajikistan							Tuvalu		Thailand			Sub-Saharan Africa	NGA	LM	Nigeria
	Tonga		Tanzania							Ukraine		Timor-Leste			Europe & Central Asia	MKD	UM	North Macedonia
	Tunisia		Thailand							Uzbekistan		Togo			South Asia	PAK	LM	Pakistan
	Turkiye		Timor-Leste							Vanuatu		Tonga			East Asia & Pacific	PLW	UM	Palau
	Turkmenistan		Togo							Venezuela, RB		Tunisia			East Asia & Pacific	PNG	LM	Papua New Guinea
	Uganda		Tonga							Vietnam		Turkiye			Latin America & Caribbean	PRY	UM	Paraguay
	Ukraine		Tunisia							West Bank and Gaza		Turkmenistan			Latin America & Caribbean	PER	UM	Peru
	Uzbekistan		Turkiye							Yemen, Rep.		Tuvalu			East Asia & Pacific	PHL	LM	Philippines
	Vietnam		Turkmenistan									Ukraine			Europe & Central Asia	RUS	UM	Russian Federation
	West Bank and Gaza		Uganda									Uzbekistan			Sub-Saharan Africa	RWA	L	Rwanda
	Yemen, Rep.		Ukraine									Vanuatu			East Asia & Pacific	WSM	LM	Samoa
	Zambia		Uzbekistan									Venezuela, RB			Sub-Saharan Africa	STP	LM	Sao Tome and Principe
	Zimbabwe		Vanuatu									Vietnam			Sub-Saharan Africa	SEN	LM	Senegal
			Vietnam									West Bank and Gaza			Europe & Central Asia	SRB	UM	Serbia
			West Bank and Gaza									Yemen, Rep.			Sub-Saharan Africa	SLE	L	Sierra Leone
			Yemen, Rep.												East Asia & Pacific	SLB	LM	Solomon Islands
			Zambia												Sub-Saharan Africa	SOM	L	Somalia
			Zimbabwe												Sub-Saharan Africa	ZAF	UM	South Africa
															Sub-Saharan Africa	SSD	L	South Sudan
															South Asia	LKA	LM	Sri Lanka
															Latin America & Caribbean	LCA	UM	St. Lucia
															Latin America & Caribbean	VCT	UM	St. Vincent and the Grenadines
															Sub-Saharan Africa	SDN	L	Sudan
															Latin America & Caribbean	SUR	UM	Suriname
															Middle East & North Africa	SYR	L	Syrian Arab Republic
															Europe & Central Asia	TJK	LM	Tajikistan
															Sub-Saharan Africa	TZA	LM	Tanzania
															East Asia & Pacific	THA	UM	Thailand
															East Asia & Pacific	TLS	LM	Timor-Leste
															Sub-Saharan Africa	TGO	L	Togo
															East Asia & Pacific	TON	UM	Tonga
															Middle East & North Africa	TUN	LM	Tunisia
															Europe & Central Asia	TUR	UM	Turkiye
															Europe & Central Asia	TKM	UM	Turkmenistan
															East Asia & Pacific	TUV	UM	Tuvalu
															Sub-Saharan Africa	UGA	L	Uganda
															Europe & Central Asia	UKR	LM	Ukraine
NOTE: Countries that do have data could have one, or two data points. The trend analysis was performed with 3 or more data points.															Europe & Central Asia	UZB	LM	Uzbekistan
															East Asia & Pacific	VUT	LM	Vanuatu
															Latin America & Caribbean	VEN	L	Venezuela, RB
															East Asia & Pacific	VNM	LM	Vietnam
															Middle East & North Africa	PSE	LM	West Bank and Gaza
															Middle East & North Africa	YEM	L	Yemen, Rep.
															Sub-Saharan Africa	ZMB	L	Zambia
															Sub-Saharan Africa	ZWE	LM	Zimbabwe
